# Supplementary material for: Bis(azido-κN)(1,10-phenanthroline-κ2 N,N′)palladium(II)
Source: Acta Crystallogr Sect E Struct Rep Online. 2012 Jan 14;68(Pt 2):m145. doi: 10.1107/S1600536812001201 (PMC3274879; doi:10.1107/S1600536812001201)
Supplement: Supplementary file 1 [file e-68-0m145-sup1.cif]

##############################################################################
#                                                                            #
# This CIF contains the data in a paper accepted for publication in          #
# Acta Crystallographica Section E. It conforms to the requirements of       #
# Notes for Authors for Acta Crystallographica Section E, and has been       #
# peer reviewed under the auspices of the IUCr Commission on Journals.       #
#                                                                            #
# Full details of the Crystallographic Information File format               #
# are given in the paper "The Crystallographic Information File (CIF):       #
# a New Standard Archive File for Crystallography" by S. R. Hall, F. H.      #
# Allen and I. D. Brown [Acta Cryst. (1991), A47, 655-685].                  #
#                                                                            #
# The current version of the core CIF dictionary is obtainable from          #
# ftp://ftp.iucr.org/pub/cif_core.dic.                                       #
#                                                                            #
# Software is freely available for graphical display of the structure(s)     #
# in this CIF. For information consult the CIF software page                 #
# http://www.iucr.org/resources/cif/software.                                #
#                                                                            #
# This file may be used for bona fide research purposes within the           #
# scientific community so long as proper attribution is given to the journal # 
# article from which it was obtained.                                        #
#                                                                            #
##############################################################################
data_global
_audit_creation_method     SHELXL-97
_journal_date_recd_electronic     2012-01-09
_journal_date_accepted     2012-01-10
_journal_name_full     'Acta Crystallographica, Section E'
_journal_year     2012
_journal_volume     68
_journal_issue      2
_journal_page_first     m145
_journal_page_last     m145
_journal_paper_category     QM
_journal_paper_doi     10.1107/S1600536812001201
_journal_coeditor_code     WM2583
_publ_contact_author_name     'Dr. Kwang Ha'
_publ_contact_author_address
; School of Applied Chemical Engineering,
  The Research Institute of Catalysis,
  Chonnam National University,
  Gwangju 500-757,
  Republic of Korea
;
_publ_contact_author_email     hakwang@chonnam.ac.kr
_publ_contact_author_fax     '82 62 530 1909'
_publ_contact_author_phone     '82 62 530 1901'
_publ_section_title
;
Bis(azido-\k<i>N</i>)(1,10-phenanthroline-\k^2^<i>N</i>,<i>N</i>')palladium(II)
;
loop_
    _publ_author_name
    _publ_author_footnote
    _publ_author_address
    'Ha, Kwang' .
; School of Applied Chemical Engineering,
  The Research Institute of Catalysis,
  Chonnam National University,
  Gwangju 500-757,
  Republic of Korea
;
_chemical_name_systematic
;
Bis(azido-\k<i>N</i>)(1,10-phenanthroline-\k^2^<i>N</i>,<i>N</i>')palladium(II)
;
_chemical_name_common     ?
_chemical_formula_moiety     'C12 H8 N8 Pd'
_chemical_formula_sum     'C12 H8 N8 Pd'
_chemical_formula_structural     ?
_chemical_formula_analytical     ?
_chemical_formula_iupac     '[Pd (N3)2 (C12 H8 N2)]'
_chemical_formula_weight     370.66
_chemical_melting_point     ?
_symmetry_cell_setting     orthorhombic
_symmetry_space_group_name_H-M     'P b c a'
_symmetry_space_group_name_Hall     '-P 2ac 2ab'
loop_
    _symmetry_equiv_pos_as_xyz
    'x, y, z'
    '-x+1/2, -y, z+1/2'
    '-x, y+1/2, -z+1/2'
    'x+1/2, -y+1/2, -z'
    '-x, -y, -z'
    'x-1/2, y, -z-1/2'
    'x, -y-1/2, z-1/2'
    '-x-1/2, y-1/2, z'
_cell_length_a     7.0724(3)
_cell_length_b     18.3069(7)
_cell_length_c     19.1309(7)
_cell_angle_alpha     90.00
_cell_angle_beta     90.00
_cell_angle_gamma     90.00
_cell_volume     2476.95(17)
_cell_formula_units_Z     8
_cell_measurement_reflns_used     6741
_cell_measurement_theta_min     2.47
_cell_measurement_theta_max     28.25
_cell_measurement_temperature     200(2)
_exptl_crystal_description     'block'
_exptl_crystal_colour     'yellow'
_exptl_crystal_size_max     0.25
_exptl_crystal_size_mid     0.13
_exptl_crystal_size_min     0.12
_exptl_crystal_density_diffrn     1.988
_exptl_crystal_density_meas     ?
_exptl_crystal_density_method     'not measured'
_exptl_crystal_F_000     1456
_exptl_absorpt_coefficient_mu     1.505
_exptl_absorpt_correction_type     multi-scan
_exptl_absorpt_process_details     '(<i>SADABS</i>; Bruker, 2000)'
_exptl_absorpt_correction_T_min     0.885891
_exptl_absorpt_correction_T_max     1.000000
_exptl_special_details
;
;
_diffrn_ambient_temperature     200(2)
_diffrn_radiation_type     MoK\a
_diffrn_radiation_wavelength     0.71073
_diffrn_radiation_source     'fine-focus sealed tube'
_diffrn_radiation_monochromator     graphite
_diffrn_measurement_device_type     'Bruker SMART 1000 CCD'
_diffrn_measurement_method     '\f and \w scans'
_diffrn_detector_area_resol_mean     ?
_diffrn_reflns_number     17018
_diffrn_reflns_av_R_equivalents     0.0404
_diffrn_reflns_av_sigmaI/netI     0.0314
_diffrn_reflns_theta_min     2.13
_diffrn_reflns_theta_max     28.31
_diffrn_reflns_theta_full     28.31
_diffrn_measured_fraction_theta_max     0.992
_diffrn_measured_fraction_theta_full     0.992
_diffrn_reflns_limit_h_min     -8
_diffrn_reflns_limit_h_max     9
_diffrn_reflns_limit_k_min     -24
_diffrn_reflns_limit_k_max     24
_diffrn_reflns_limit_l_min     -25
_diffrn_reflns_limit_l_max     23
_diffrn_standards_number     0
_diffrn_standards_interval_count     .
_diffrn_standards_interval_time     .
_diffrn_standards_decay_%     ?
_refine_special_details
;
Refinement of <i>F</i>^2^ against ALL reflections. The weighted <i>R</i>-factor
<i>wR</i> and goodness of fit <i>S</i> are based on <i>F</i>^2^, conventional
<i>R</i>-factors <i>R</i> are based on <i>F</i>, with <i>F</i> set to zero for
negative <i>F</i>^2^. The threshold expression of <i>F</i>^2^ >
\s(<i>F</i>^2^) is used only for calculating <i>R</i>-factors(gt) <i>etc</i>.
and is not relevant to the choice of reflections for refinement.
<i>R</i>-factors based on <i>F</i>^2^ are statistically about twice as large
as those based on <i>F</i>, and <i>R</i>- factors based on ALL data will be
even larger.
;
_reflns_number_total     3058
_reflns_number_gt     2244
_reflns_threshold_expression     I>2sigma(I)
_refine_ls_structure_factor_coef     Fsqd
_refine_ls_matrix_type     full
_refine_ls_R_factor_all     0.0559
_refine_ls_R_factor_gt     0.0326
_refine_ls_wR_factor_gt     0.0659
_refine_ls_wR_factor_ref     0.0839
_refine_ls_goodness_of_fit_ref     1.088
_refine_ls_restrained_S_all     1.088
_refine_ls_number_reflns     3058
_refine_ls_number_parameters     190
_refine_ls_number_restraints     0
_refine_ls_hydrogen_treatment     constr
_refine_ls_weighting_scheme     calc
_refine_ls_weighting_details
         'calc w=1/[\s^2^(Fo^2^)+(0.0259P)^2^+3.9659P] where P=(Fo^2^+2Fc^2^)/3'
_atom_sites_solution_hydrogens     geom
_atom_sites_solution_primary     direct
_atom_sites_solution_secondary     difmap
_refine_ls_shift/su_max     0.001
_refine_ls_shift/su_mean     0.000
_refine_diff_density_max     1.203
_refine_diff_density_min     -0.619
_refine_ls_extinction_method     none
_refine_ls_extinction_coef     ?
loop_
    _atom_type_symbol
    _atom_type_description
    _atom_type_scat_dispersion_real
    _atom_type_scat_dispersion_imag
    _atom_type_scat_source
    'C' 'C' 0.0033 0.0016
                         'International Tables Vol C Tables 4.2.6.8 and 6.1.1.4'
    'H' 'H' 0.0000 0.0000
                         'International Tables Vol C Tables 4.2.6.8 and 6.1.1.4'
    'N' 'N' 0.0061 0.0033
                         'International Tables Vol C Tables 4.2.6.8 and 6.1.1.4'
    'Pd' 'Pd' -0.9988 1.0072
                         'International Tables Vol C Tables 4.2.6.8 and 6.1.1.4'
_computing_data_collection     'SMART (Bruker, 2000)'
_computing_cell_refinement     'SAINT (Bruker, 2000)'
_computing_data_reduction     'SAINT (Bruker, 2000)'
_computing_structure_solution     'SHELXS97 (Sheldrick, 2008)'
_computing_structure_refinement     'SHELXL97 (Sheldrick, 2008)'
_computing_molecular_graphics
                              'ORTEP-3 (Farrugia, 1997) and PLATON (Spek, 2009)'
_computing_publication_material     'SHELXL97 (Sheldrick, 2008)'
loop_
    _atom_site_type_symbol
    _atom_site_label
    _atom_site_fract_x
    _atom_site_fract_y
    _atom_site_fract_z
    _atom_site_U_iso_or_equiv
    _atom_site_adp_type
    _atom_site_calc_flag
    _atom_site_refinement_flags
    _atom_site_occupancy
    _atom_site_symmetry_multiplicity
    _atom_site_disorder_assembly
    _atom_site_disorder_group
    Pd Pd1 0.42841(4) 0.384720(15) 0.171291(14) 0.03115(10) Uani d . 1 1 . .
    N N1 0.3530(4) 0.48761(16) 0.20092(16) 0.0328(7) Uani d . 1 1 . .
    N N2 0.4398(4) 0.37116(16) 0.27707(15) 0.0322(7) Uani d . 1 1 . .
    N N3 0.4003(5) 0.41288(19) 0.07018(17) 0.0443(8) Uani d . 1 1 . .
    N N4 0.4887(5) 0.38609(18) 0.02351(18) 0.0408(8) Uani d . 1 1 . .
    N N5 0.5675(6) 0.3639(2) -0.02492(19) 0.0547(10) Uani d . 1 1 . .
    N N6 0.5003(6) 0.27920(19) 0.15822(18) 0.0463(9) Uani d . 1 1 . .
    N N7 0.5375(5) 0.25334(19) 0.10364(19) 0.0479(9) Uani d . 1 1 . .
    N N8 0.5816(8) 0.2236(2) 0.0529(2) 0.0781(15) Uani d . 1 1 . .
    C C1 0.3151(5) 0.5454(2) 0.1609(2) 0.0391(9) Uani d . 1 1 . .
    H H1 0.3208 0.5405 0.1115 0.047 Uiso calc R 1 1 . .
    C C2 0.2672(6) 0.6127(2) 0.1898(2) 0.0450(10) Uani d . 1 1 . .
    H H2 0.2401 0.6529 0.1600 0.054 Uiso calc R 1 1 . .
    C C3 0.2592(6) 0.6212(2) 0.2605(2) 0.0461(10) Uani d . 1 1 . .
    H H3 0.2269 0.6673 0.2800 0.055 Uiso calc R 1 1 . .
    C C4 0.2989(5) 0.5615(2) 0.3045(2) 0.0397(9) Uani d . 1 1 . .
    C C5 0.2938(6) 0.5635(2) 0.3793(2) 0.0465(10) Uani d . 1 1 . .
    H H5 0.2607 0.6076 0.4023 0.056 Uiso calc R 1 1 . .
    C C6 0.3351(6) 0.5037(2) 0.4177(2) 0.0472(10) Uani d . 1 1 . .
    H H6 0.3288 0.5068 0.4673 0.057 Uiso calc R 1 1 . .
    C C7 0.3880(5) 0.4360(2) 0.3861(2) 0.0391(9) Uani d . 1 1 . .
    C C8 0.4377(6) 0.3725(3) 0.4225(2) 0.0452(10) Uani d . 1 1 . .
    H H8 0.4366 0.3722 0.4721 0.054 Uiso calc R 1 1 . .
    C C9 0.4880(6) 0.3106(2) 0.3863(2) 0.0461(10) Uani d . 1 1 . .
    H H9 0.5228 0.2675 0.4107 0.055 Uiso calc R 1 1 . .
    C C10 0.4876(6) 0.3116(2) 0.3135(2) 0.0398(9) Uani d . 1 1 . .
    H H10 0.5223 0.2685 0.2889 0.048 Uiso calc R 1 1 . .
    C C11 0.3921(5) 0.4327(2) 0.31269(19) 0.0330(8) Uani d . 1 1 . .
    C C12 0.3466(5) 0.49549(19) 0.27182(19) 0.0330(8) Uani d . 1 1 . .
loop_
    _atom_site_aniso_label
    _atom_site_aniso_U_11
    _atom_site_aniso_U_22
    _atom_site_aniso_U_33
    _atom_site_aniso_U_12
    _atom_site_aniso_U_13
    _atom_site_aniso_U_23
    Pd1 0.03266(17) 0.03068(16) 0.03012(16) -0.00224(12) 0.00067(12) 0.00230(11)
    N1 0.0282(16) 0.0314(16) 0.0388(16) -0.0041(13) 0.0002(13) 0.0026(13)
    N2 0.0284(16) 0.0370(17) 0.0313(15) -0.0040(13) 0.0022(12) 0.0056(13)
    N3 0.053(2) 0.047(2) 0.0330(18) 0.0048(17) -0.0011(16) 0.0055(15)
    N4 0.049(2) 0.0395(18) 0.0344(18) -0.0017(16) -0.0096(16) 0.0081(15)
    N5 0.070(3) 0.059(2) 0.035(2) 0.011(2) 0.0021(18) 0.0054(17)
    N6 0.064(2) 0.0362(18) 0.038(2) 0.0020(17) 0.0047(17) 0.0028(15)
    N7 0.065(3) 0.0349(18) 0.044(2) 0.0002(17) -0.0084(18) 0.0033(16)
    N8 0.137(5) 0.052(3) 0.046(2) 0.019(3) -0.008(3) -0.010(2)
    C1 0.031(2) 0.037(2) 0.049(2) -0.0024(16) -0.0033(17) 0.0074(18)
    C2 0.032(2) 0.035(2) 0.068(3) 0.0002(17) -0.0020(19) 0.0091(19)
    C3 0.036(2) 0.033(2) 0.070(3) -0.0016(18) 0.004(2) -0.0076(19)
    C4 0.029(2) 0.035(2) 0.055(2) -0.0043(16) 0.0066(17) -0.0083(18)
    C5 0.040(2) 0.046(2) 0.053(3) -0.0063(19) 0.009(2) -0.017(2)
    C6 0.042(2) 0.059(3) 0.041(2) -0.010(2) 0.0051(18) -0.009(2)
    C7 0.033(2) 0.048(2) 0.037(2) -0.0090(17) 0.0038(16) 0.0000(17)
    C8 0.041(2) 0.065(3) 0.030(2) -0.007(2) 0.0000(17) 0.0056(19)
    C9 0.044(2) 0.052(3) 0.041(2) -0.006(2) -0.0018(19) 0.016(2)
    C10 0.040(2) 0.038(2) 0.041(2) -0.0007(18) 0.0014(17) 0.0057(17)
    C11 0.0246(19) 0.039(2) 0.0354(19) -0.0052(15) 0.0025(14) -0.0003(16)
    C12 0.0259(18) 0.0317(18) 0.041(2) -0.0063(15) 0.0002(15) 0.0015(16)
_geom_special_details
;
All e.s.d.'s (except the e.s.d. in the dihedral angle between two l.s. planes)
are estimated using the full covariance matrix. The cell e.s.d.'s are taken
into account individually in the estimation of e.s.d.'s in distances, angles
and torsion angles; correlations between e.s.d.'s in cell parameters are only
used when they are defined by crystal symmetry. An approximate (isotropic)
treatment of cell e.s.d.'s is used for estimating e.s.d.'s involving l.s.
planes.
;
loop_
    _geom_bond_atom_site_label_1
    _geom_bond_atom_site_label_2
    _geom_bond_site_symmetry_2
    _geom_bond_distance
    _geom_bond_publ_flag
    Pd1 N1 . 2.038(3) y
    Pd1 N2 . 2.040(3) y
    Pd1 N3 . 2.012(3) y
    Pd1 N6 . 2.013(3) y
    N1 C1 . 1.333(5) ?
    N1 C12 . 1.365(5) ?
    N2 C10 . 1.338(5) ?
    N2 C11 . 1.360(5) ?
    N3 N4 . 1.195(5) ?
    N4 N5 . 1.155(5) ?
    N6 N7 . 1.176(5) ?
    N7 N8 . 1.156(5) ?
    C1 C2 . 1.392(5) ?
    C1 H1 . 0.9500 ?
    C2 C3 . 1.363(6) ?
    C2 H2 . 0.9500 ?
    C3 C4 . 1.407(6) ?
    C3 H3 . 0.9500 ?
    C4 C12 . 1.402(5) ?
    C4 C5 . 1.432(6) ?
    C5 C6 . 1.350(6) ?
    C5 H5 . 0.9500 ?
    C6 C7 . 1.430(6) ?
    C6 H6 . 0.9500 ?
    C7 C8 . 1.399(6) ?
    C7 C11 . 1.407(5) ?
    C8 C9 . 1.374(6) ?
    C8 H8 . 0.9500 ?
    C9 C10 . 1.392(5) ?
    C9 H9 . 0.9500 ?
    C10 H10 . 0.9500 ?
    C11 C12 . 1.427(5) ?
loop_
    _geom_angle_atom_site_label_1
    _geom_angle_atom_site_label_2
    _geom_angle_atom_site_label_3
    _geom_angle_site_symmetry_1
    _geom_angle_site_symmetry_3
    _geom_angle
    _geom_angle_publ_flag
    N1 Pd1 N2 . . 81.20(12) y
    N3 Pd1 N6 . . 98.71(14) y
    N3 Pd1 N1 . . 90.27(13) ?
    N6 Pd1 N1 . . 170.93(13) ?
    N3 Pd1 N2 . . 171.39(13) ?
    N6 Pd1 N2 . . 89.80(13) ?
    C1 N1 C12 . . 118.7(3) ?
    C1 N1 Pd1 . . 128.8(3) ?
    C12 N1 Pd1 . . 112.5(2) ?
    C10 N2 C11 . . 118.5(3) ?
    C10 N2 Pd1 . . 128.8(3) ?
    C11 N2 Pd1 . . 112.7(2) ?
    N4 N3 Pd1 . . 124.1(3) ?
    N5 N4 N3 . . 174.8(4) ?
    N7 N6 Pd1 . . 123.6(3) ?
    N8 N7 N6 . . 174.5(5) ?
    N1 C1 C2 . . 121.6(4) ?
    N1 C1 H1 . . 119.2 ?
    C2 C1 H1 . . 119.2 ?
    C3 C2 C1 . . 120.3(4) ?
    C3 C2 H2 . . 119.9 ?
    C1 C2 H2 . . 119.9 ?
    C2 C3 C4 . . 119.8(4) ?
    C2 C3 H3 . . 120.1 ?
    C4 C3 H3 . . 120.1 ?
    C12 C4 C3 . . 116.8(4) ?
    C12 C4 C5 . . 118.2(4) ?
    C3 C4 C5 . . 125.0(4) ?
    C6 C5 C4 . . 121.3(4) ?
    C6 C5 H5 . . 119.4 ?
    C4 C5 H5 . . 119.4 ?
    C5 C6 C7 . . 121.9(4) ?
    C5 C6 H6 . . 119.0 ?
    C7 C6 H6 . . 119.0 ?
    C8 C7 C11 . . 117.1(4) ?
    C8 C7 C6 . . 125.2(4) ?
    C11 C7 C6 . . 117.7(4) ?
    C9 C8 C7 . . 120.0(4) ?
    C9 C8 H8 . . 120.0 ?
    C7 C8 H8 . . 120.0 ?
    C8 C9 C10 . . 119.5(4) ?
    C8 C9 H9 . . 120.2 ?
    C10 C9 H9 . . 120.2 ?
    N2 C10 C9 . . 122.1(4) ?
    N2 C10 H10 . . 118.9 ?
    C9 C10 H10 . . 118.9 ?
    N2 C11 C7 . . 122.7(3) ?
    N2 C11 C12 . . 116.7(3) ?
    C7 C11 C12 . . 120.6(4) ?
    N1 C12 C4 . . 122.8(3) ?
    N1 C12 C11 . . 116.9(3) ?
    C4 C12 C11 . . 120.3(3) ?
loop_
    _geom_torsion_atom_site_label_1
    _geom_torsion_atom_site_label_2
    _geom_torsion_atom_site_label_3
    _geom_torsion_atom_site_label_4
    _geom_torsion_site_symmetry_1
    _geom_torsion_site_symmetry_2
    _geom_torsion_site_symmetry_3
    _geom_torsion_site_symmetry_4
    _geom_torsion
    _geom_torsion_publ_flag
    N3 Pd1 N1 C1 . . . . -3.1(3) ?
    N2 Pd1 N1 C1 . . . . 178.1(3) ?
    N3 Pd1 N1 C12 . . . . 178.3(3) ?
    N2 Pd1 N1 C12 . . . . -0.5(2) ?
    N6 Pd1 N2 C10 . . . . 2.4(3) ?
    N1 Pd1 N2 C10 . . . . -178.7(3) ?
    N6 Pd1 N2 C11 . . . . -178.0(3) ?
    N1 Pd1 N2 C11 . . . . 0.9(2) ?
    N6 Pd1 N3 N4 . . . . -30.7(4) ?
    N3 Pd1 N6 N7 . . . . 9.6(4) ?
    N2 Pd1 N6 N7 . . . . -171.7(4) ?
    C12 N1 C1 C2 . . . . -0.8(5) ?
    Pd1 N1 C1 C2 . . . . -179.3(3) ?
    N1 C1 C2 C3 . . . . 0.4(6) ?
    C1 C2 C3 C4 . . . . -0.2(6) ?
    C2 C3 C4 C12 . . . . 0.4(6) ?
    C2 C3 C4 C5 . . . . -179.5(4) ?
    C12 C4 C5 C6 . . . . 0.5(6) ?
    C3 C4 C5 C6 . . . . -179.6(4) ?
    C4 C5 C6 C7 . . . . 0.8(6) ?
    C5 C6 C7 C8 . . . . 178.1(4) ?
    C5 C6 C7 C11 . . . . -1.3(6) ?
    C11 C7 C8 C9 . . . . 0.1(6) ?
    C6 C7 C8 C9 . . . . -179.3(4) ?
    C7 C8 C9 C10 . . . . -0.5(6) ?
    C11 N2 C10 C9 . . . . 0.6(6) ?
    Pd1 N2 C10 C9 . . . . -179.8(3) ?
    C8 C9 C10 N2 . . . . 0.1(6) ?
    C10 N2 C11 C7 . . . . -1.0(5) ?
    Pd1 N2 C11 C7 . . . . 179.3(3) ?
    C10 N2 C11 C12 . . . . 178.5(3) ?
    Pd1 N2 C11 C12 . . . . -1.2(4) ?
    C8 C7 C11 N2 . . . . 0.6(5) ?
    C6 C7 C11 N2 . . . . -179.9(3) ?
    C8 C7 C11 C12 . . . . -178.9(3) ?
    C6 C7 C11 C12 . . . . 0.6(5) ?
    C1 N1 C12 C4 . . . . 1.0(5) ?
    Pd1 N1 C12 C4 . . . . 179.7(3) ?
    C1 N1 C12 C11 . . . . -178.7(3) ?
    Pd1 N1 C12 C11 . . . . 0.0(4) ?
    C3 C4 C12 N1 . . . . -0.8(6) ?
    C5 C4 C12 N1 . . . . 179.1(3) ?
    C3 C4 C12 C11 . . . . 178.9(3) ?
    C5 C4 C12 C11 . . . . -1.2(5) ?
    N2 C11 C12 N1 . . . . 0.8(5) ?
    C7 C11 C12 N1 . . . . -179.7(3) ?
    N2 C11 C12 C4 . . . . -178.9(3) ?
    C7 C11 C12 C4 . . . . 0.6(5) ?
loop_
    _geom_hbond_atom_site_label_D
    _geom_hbond_atom_site_label_H
    _geom_hbond_atom_site_label_A
    _geom_hbond_site_symmetry_A
    _geom_hbond_distance_DH
    _geom_hbond_distance_HA
    _geom_hbond_distance_DA
    _geom_hbond_angle_DHA
    C1 H1 N3 . 0.95 2.53 3.044(5) 114.0
    C1 H1 N5 5_665 0.95 2.54 3.196(5) 126.8
    C5 H5 N8 3_655 0.95 2.55 3.324(6) 139.3
    C8 H8 N8 7_566 0.95 2.55 3.218(6) 127.4
    C10 H10 N6 . 0.95 2.51 3.031(5) 114.3
_iucr_refine_instructions_details
;
TITL [Pd(N3)2(phen)]
CELL 0.71073   7.0724  18.3069  19.1309  90.000  90.000  90.000
ZERR    8.00   0.0003   0.0007   0.0007   0.000   0.000   0.000
LATT  1
SYMM 0.5-X, -Y, 0.5+Z
SYMM -X, 0.5+Y, 0.5-Z
SYMM 0.5+X, 0.5-Y, -Z
SFAC C  H  N  PD
UNIT 96 64 64 8
MERG 2
L.S. 18
OMIT 5  15  10
OMIT 9   0   2
OMIT 9   4   2
OMIT 9   1   3
OMIT 0   0  24
OMIT 9   2   1
OMIT 9   1   2
ACTA
BOND $H
CONF
EQIV $1 1-x,1-y,-z
EQIV $2 1-x,1/2+y,1/2-z
EQIV $3 x,1/2-y,1/2+z
HTAB C1 N3
HTAB C1 N5_$1
HTAB C5 N8_$2
HTAB C8 N8_$3
HTAB C10 N6
MPLA 5 Pt1 N1 N2 N3 N6
MPLA 14 N1 C1 C2 C3 C4 C5 C6 C7 C8 C9 C10 N2 C11 C12
FMAP 2
PLAN -20
TEMP -73
WGHT    0.025900    3.965900
FVAR       0.24549
PD1   4    0.428408    0.384720    0.171291    11.00000    0.03266    0.03068 =
         0.03012    0.00230    0.00067   -0.00224
N1    3    0.353041    0.487613    0.200920    11.00000    0.02817    0.03136 =
         0.03877    0.00265    0.00020   -0.00408
N2    3    0.439833    0.371159    0.277066    11.00000    0.02841    0.03704 =
         0.03126    0.00560    0.00217   -0.00399
N3    3    0.400264    0.412885    0.070178    11.00000    0.05264    0.04728 =
         0.03302    0.00550   -0.00105    0.00475
N4    3    0.488676    0.386086    0.023507    11.00000    0.04860    0.03951 =
         0.03442    0.00814   -0.00959   -0.00168
N5    3    0.567472    0.363941   -0.024920    11.00000    0.06982    0.05915 =
         0.03501    0.00535    0.00207    0.01068
N6    3    0.500284    0.279198    0.158219    11.00000    0.06414    0.03620 =
         0.03850    0.00283    0.00473    0.00197
N7    3    0.537460    0.253341    0.103639    11.00000    0.06537    0.03485 =
         0.04356    0.00330   -0.00843    0.00023
N8    3    0.581610    0.223566    0.052893    11.00000    0.13705    0.05156 =
         0.04567   -0.01011   -0.00792    0.01865
C1    1    0.315092    0.545417    0.160930    11.00000    0.03133    0.03661 =
         0.04936    0.00742   -0.00326   -0.00244
AFIX  43
H1    2    0.320844    0.540549    0.111537    11.00000   -1.20000
AFIX   0
C2    1    0.267247    0.612732    0.189770    11.00000    0.03228    0.03488 =
         0.06774    0.00908   -0.00199    0.00023
AFIX  43
H2    2    0.240094    0.652945    0.160031    11.00000   -1.20000
AFIX   0
C3    1    0.259183    0.621205    0.260485    11.00000    0.03582    0.03258 =
         0.07003   -0.00764    0.00447   -0.00156
AFIX  43
H3    2    0.226858    0.667250    0.280021    11.00000   -1.20000
AFIX   0
C4    1    0.298892    0.561531    0.304473    11.00000    0.02911    0.03533 =
         0.05453   -0.00829    0.00665   -0.00427
C5    1    0.293792    0.563460    0.379263    11.00000    0.03994    0.04628 =
         0.05327   -0.01694    0.00887   -0.00628
AFIX  43
H5    2    0.260706    0.607636    0.402269    11.00000   -1.20000
AFIX   0
C6    1    0.335082    0.503725    0.417738    11.00000    0.04168    0.05899 =
         0.04097   -0.00866    0.00513   -0.00973
AFIX  43
H6    2    0.328798    0.506807    0.467254    11.00000   -1.20000
AFIX   0
C7    1    0.387999    0.435953    0.386133    11.00000    0.03313    0.04754 =
         0.03662   -0.00003    0.00380   -0.00903
C8    1    0.437680    0.372498    0.422458    11.00000    0.04059    0.06535 =
         0.02966    0.00564   -0.00003   -0.00680
AFIX  43
H8    2    0.436643    0.372159    0.472114    11.00000   -1.20000
AFIX   0
C9    1    0.487994    0.310642    0.386273    11.00000    0.04445    0.05234 =
         0.04140    0.01562   -0.00184   -0.00598
AFIX  43
H9    2    0.522831    0.267535    0.410737    11.00000   -1.20000
AFIX   0
C10   1    0.487559    0.311588    0.313500    11.00000    0.04046    0.03842 =
         0.04057    0.00574    0.00141   -0.00067
AFIX  43
H10   2    0.522281    0.268533    0.288930    11.00000   -1.20000
AFIX   0
C11   1    0.392057    0.432718    0.312690    11.00000    0.02459    0.03898 =
         0.03543   -0.00030    0.00248   -0.00516
C12   1    0.346587    0.495491    0.271822    11.00000    0.02589    0.03172 =
         0.04146    0.00148    0.00025   -0.00630
HKLF 4
REM  [Pd(N3)2(phen)]
REM R1 =  0.0326 for   2244 Fo > 4sig(Fo)  and  0.0559 for all   3058 data
REM    190 parameters refined using      0 restraints
END
WGHT      0.0259      3.9659
REM Highest difference peak  1.203,  deepest hole -0.619,  1-sigma level  0.122
Q1    1   0.7195  0.3834  0.1708  11.00000  0.05    1.20
Q2    1   0.4334  0.3861  0.4852  11.00000  0.05    1.19
Q3    1   0.0678  0.3462  0.1714  11.00000  0.05    1.01
Q4    1   0.2956  0.3851  0.1603  11.00000  0.05    0.73
Q5    1   0.4232  0.3843  0.2314  11.00000  0.05    0.70
Q6    1   0.5437  0.3857  0.1906  11.00000  0.05    0.69
Q7    1   0.4364  0.4067  0.2828  11.00000  0.05    0.62
Q8    1   0.5159  0.3568  0.2394  11.00000  0.05    0.50
Q9    1   0.4387  0.3509  0.2836  11.00000  0.05    0.49
Q10   1   0.5047  0.3756  0.1396  11.00000  0.05    0.48
Q11   1   0.4528  0.3740  0.3218  11.00000  0.05    0.48
Q12   1   0.5200  0.4137  0.1415  11.00000  0.05    0.48
Q13   1   0.5384  0.3757  0.2790  11.00000  0.05    0.47
Q14   1   0.4082  0.3006  0.1710  11.00000  0.05    0.45
Q15   1   0.4059  0.4662  0.2981  11.00000  0.05    0.44
Q16   1   0.4050  0.3872  0.0616  11.00000  0.05    0.43
Q17   1   0.7262  0.4321  0.0389  11.00000  0.05    0.42
Q18   1   0.4426  0.2498  0.0884  11.00000  0.05    0.41
Q19   1   0.6191  0.3757  0.1192  11.00000  0.05    0.41
Q20   1   0.4803  0.3763  0.1178  11.00000  0.05    0.41
;
